# Supplementary material for: ICAM-1 identifies preadipocytes and restricts white adipogenesis by adhering immune cells
Source: Cell Death Differ. 2025 Aug 15;33(2):298–313. doi: 10.1038/s41418-025-01551-2 (PMC12881632; doi:10.1038/s41418-025-01551-2)
Supplement: Supplementary file 7 — Table S1 [file 41418_2025_1551_MOESM7_ESM.xlsx]

## Sheet: cluster016.markers.all
Table S1. Marker genes of ASC clusters (0, 1 and 6).
	myAUC	avg_diff	power	avg_logFC	pct.1	pct.2	p_val_adj	cluster	gene
Pcolce2	0.091	-1.44408	0.818	-1.44408	0.653	0.969	NA	0	Pcolce2
Fn1	0.096	-1.71766	0.808	-1.71766	0.5	0.965	NA	0	Fn1
Sparcl1	0.889	1.95006	0.778	1.95006	0.9	0.362	NA	0	Sparcl1
Igfbp4	0.118	-1.25415	0.764	-1.25415	0.824	0.991	NA	0	Igfbp4
Pi16	0.121	-3.25578	0.758	-3.25578	0.206	0.812	NA	0	Pi16
Scara3	0.127	-1.15636	0.746	-1.15636	0.453	0.939	NA	0	Scara3
Sema3c	0.133	-1.01528	0.734	-1.01528	0.4	0.926	NA	0	Sema3c
Dpp4	0.135	-1.57319	0.73	-1.57319	0.194	0.799	NA	0	Dpp4
Col4a1	0.858	1.42663	0.716	1.42663	0.912	0.856	NA	0	Col4a1
Cadm3	0.142	-0.55691	0.716	-0.55691	0.453	0.913	NA	0	Cadm3
Scara5	0.142	-0.994626	0.716	-0.994626	0.771	0.978	NA	0	Scara5
Anxa3	0.144	-1.93718	0.712	-1.93718	0.359	0.83	NA	0	Anxa3
Col4a2	0.855	1.40523	0.71	1.40523	0.912	0.764	NA	0	Col4a2
Chrdl1	0.147	-1.49172	0.706	-1.49172	0.206	0.803	NA	0	Chrdl1
Timp2	0.149	-0.725262	0.702	-0.725262	0.976	0.991	NA	0	Timp2
Igfbp6	0.149	-1.02452	0.702	-1.02452	0.859	0.987	NA	0	Igfbp6
Fabp4	0.85	1.56998	0.7	1.56998	0.765	0.157	NA	0	Fabp4
Procr	0.153	-1.31477	0.694	-1.31477	0.529	0.913	NA	0	Procr
Col15a1	0.846	0.788443	0.692	0.788443	0.859	0.314	NA	0	Col15a1
Enpp2	0.845	1.50143	0.69	1.50143	0.806	0.236	NA	0	Enpp2
Col5a3	0.845	1.20295	0.69	1.20295	0.9	0.803	NA	0	Col5a3
Gfpt2	0.156	-1.35036	0.688	-1.35036	0.882	0.965	NA	0	Gfpt2
Cd34	0.157	-0.834946	0.686	-0.834946	0.871	0.996	NA	0	Cd34
Ace	0.158	-0.900988	0.684	-0.900988	0.794	0.965	NA	0	Ace
Cd63	0.84	0.717888	0.68	0.717888	0.988	0.983	NA	0	Cd63
Smpd3	0.16	-0.908631	0.68	-0.908631	0.176	0.786	NA	0	Smpd3
Ly6c1	0.161	-1.1316	0.678	-1.1316	0.835	0.991	NA	0	Ly6c1
Serping1	0.164	-0.737964	0.672	-0.737964	0.924	0.991	NA	0	Serping1
Adam12	0.835	0.668231	0.67	0.668231	0.765	0.153	NA	0	Adam12
Ablim1	0.168	-0.827526	0.664	-0.827526	0.618	0.956	NA	0	Ablim1
Plin2	0.831	1.59515	0.662	1.59515	0.918	0.603	NA	0	Plin2
Btg1	0.829	0.715765	0.658	0.715765	1	0.965	NA	0	Btg1
Sfrp2	0.174	-1.91549	0.652	-1.91549	0.388	0.847	NA	0	Sfrp2
Fndc1	0.175	-1.11285	0.65	-1.11285	0.706	0.913	NA	0	Fndc1
Lpl	0.825	1.61924	0.65	1.61924	0.918	0.943	NA	0	Lpl
Nr4a1	0.177	-0.974397	0.646	-0.974397	0.776	0.987	NA	0	Nr4a1
Errfi1	0.178	-0.914824	0.644	-0.914824	0.965	0.996	NA	0	Errfi1
Anxa5	0.822	0.718881	0.644	0.718881	0.994	0.956	NA	0	Anxa5
Fscn1	0.822	0.329703	0.644	0.329703	0.794	0.214	NA	0	Fscn1
Tmem100	0.182	-0.805208	0.636	-0.805208	0.394	0.878	NA	0	Tmem100
Col14a1	0.183	-0.888604	0.634	-0.888604	0.382	0.856	NA	0	Col14a1
Aoc3	0.817	0.494104	0.634	0.494104	0.741	0.175	NA	0	Aoc3
Opcml	0.184	-0.422391	0.632	-0.422391	0.194	0.769	NA	0	Opcml
Gpr133	0.184	-0.940111	0.632	-0.940111	0.835	0.978	NA	0	Gpr133
Ntn1	0.185	-0.475062	0.63	-0.475062	0.318	0.834	NA	0	Ntn1
Slc43a3	0.185	-0.826772	0.63	-0.826772	0.876	1	NA	0	Slc43a3
Sema3b	0.186	-0.878618	0.628	-0.878618	0.241	0.79	NA	0	Sema3b
Sulf2	0.188	-0.771843	0.624	-0.771843	0.588	0.9	NA	0	Sulf2
Sfrp4	0.19	-1.55956	0.62	-1.55956	0.112	0.69	NA	0	Sfrp4
Efhd1	0.191	-1.17351	0.618	-1.17351	0.165	0.703	NA	0	Efhd1
Txnip	0.807	1.28949	0.614	1.28949	0.982	0.882	NA	0	Txnip
Col6a3	0.805	1.01239	0.61	1.01239	0.906	0.956	NA	0	Col6a3
Gsc	0.805	0.391219	0.61	0.391219	0.688	0.105	NA	0	Gsc
Nbl1	0.198	-0.755142	0.604	-0.755142	0.688	0.965	NA	0	Nbl1
Ptgs2	0.198	-0.831979	0.604	-0.831979	0.282	0.786	NA	0	Ptgs2
Il1r2	0.198	-1.73995	0.604	-1.73995	0.559	0.834	NA	0	Il1r2
Icam1	0.801	1.17114	0.602	1.17114	0.824	0.376	NA	0	Icam1
Ppap2b	0.199	-0.863078	0.602	-0.863078	0.935	0.987	NA	0	Ppap2b
Ecm1	0.2	-0.730139	0.6	-0.730139	0.918	0.991	NA	0	Ecm1
Steap4	0.797	0.874557	0.594	0.874557	0.924	0.441	NA	0	Steap4
Lrrn4cl	0.204	-1.1552	0.592	-1.1552	0.576	0.834	NA	0	Lrrn4cl
Angptl4	0.795	0.841352	0.59	0.841352	0.947	0.904	NA	0	Angptl4
Cd36	0.791	1.2422	0.582	1.2422	0.676	0.183	NA	0	Cd36
Tmem119	0.79	0.856365	0.58	0.856365	0.865	0.467	NA	0	Tmem119
Emilin2	0.211	-0.982921	0.578	-0.982921	0.753	0.913	NA	0	Emilin2
Pcsk6	0.212	-1.13298	0.576	-1.13298	0.459	0.799	NA	0	Pcsk6
Fbn1	0.213	-0.850174	0.574	-0.850174	0.912	0.987	NA	0	Fbn1
Slc9a3r2	0.785	0.670654	0.57	0.670654	0.694	0.197	NA	0	Slc9a3r2
Plac8	0.215	-0.669476	0.57	-0.669476	0.418	0.838	NA	0	Plac8
Axl	0.216	-0.810788	0.568	-0.810788	0.876	0.974	NA	0	Axl
Uap1	0.217	-0.856007	0.566	-0.856007	0.776	0.969	NA	0	Uap1
Gpc3	0.217	-1.18832	0.566	-1.18832	0.424	0.812	NA	0	Gpc3
Lum	0.781	1.01626	0.562	1.01626	0.9	0.891	NA	0	Lum
Epas1	0.781	0.385635	0.562	0.385635	0.694	0.175	NA	0	Epas1
Cyp1b1	0.78	0.499542	0.56	0.499542	0.824	0.336	NA	0	Cyp1b1
Jun	0.779	0.703822	0.558	0.703822	1	0.991	NA	0	Jun
Bmper	0.779	0.686636	0.558	0.686636	0.847	0.432	NA	0	Bmper
Kdelc2	0.222	-0.721207	0.556	-0.721207	0.647	0.9	NA	0	Kdelc2
Mustn1	0.223	-0.409692	0.554	-0.409692	0.141	0.655	NA	0	Mustn1
Darc	0.223	-0.440157	0.554	-0.440157	0.194	0.699	NA	0	Darc
Zyx	0.224	-0.734219	0.552	-0.734219	0.724	0.891	NA	0	Zyx
Fbln7	0.775	1.20963	0.55	1.20963	0.618	0.1	NA	0	Fbln7
Lamb2	0.226	-0.664227	0.548	-0.664227	0.894	0.969	NA	0	Lamb2
Islr	0.226	-0.964197	0.548	-0.964197	0.676	0.904	NA	0	Islr
Ugdh	0.228	-0.913902	0.544	-0.913902	0.847	0.961	NA	0	Ugdh
Mgll	0.23	-0.695554	0.54	-0.695554	0.247	0.712	NA	0	Mgll
Serpine2	0.231	-0.924451	0.538	-0.924451	0.659	0.895	NA	0	Serpine2
Tgfbr2	0.232	-0.676489	0.536	-0.676489	0.953	0.974	NA	0	Tgfbr2
Col6a2	0.767	0.823949	0.534	0.823949	0.912	0.987	NA	0	Col6a2
Plce1	0.233	-0.391332	0.534	-0.391332	0.347	0.786	NA	0	Plce1
Fgf10	0.765	0.523111	0.53	0.523111	0.706	0.236	NA	0	Fgf10
Adamtsl4	0.235	-0.581481	0.53	-0.581481	0.541	0.865	NA	0	Adamtsl4
Mmp23	0.237	-0.650388	0.526	-0.650388	0.8	0.969	NA	0	Mmp23
Edem2	0.237	-0.668663	0.526	-0.668663	0.518	0.825	NA	0	Edem2
Cmbl	0.762	0.58372	0.524	0.58372	0.588	0.1	NA	0	Cmbl
Enpep	0.761	0.609214	0.522	0.609214	0.694	0.262	NA	0	Enpep
Fth1	0.239	-0.464857	0.522	-0.464857	1	1	NA	0	Fth1
Retsat	0.76	0.71238	0.52	0.71238	0.771	0.389	NA	0	Retsat
Syk	0.241	-0.283149	0.518	-0.283149	0.053	0.555	NA	0	Syk
Twsg1	0.241	-0.410399	0.518	-0.410399	0.671	0.93	NA	0	Twsg1
Mfap5	0.242	-0.812355	0.516	-0.812355	0.847	0.961	NA	0	Mfap5
Id3	0.243	-0.763534	0.514	-0.763534	0.841	0.983	NA	0	Id3
Dhrs3	0.756	0.716598	0.512	0.716598	0.935	0.633	NA	0	Dhrs3
D4Bwg0951e	0.244	-0.662719	0.512	-0.662719	0.224	0.642	NA	0	D4Bwg0951e
Qpct	0.244	-0.690523	0.512	-0.690523	0.624	0.904	NA	0	Qpct
Fyn	0.247	-0.5399	0.506	-0.5399	0.606	0.891	NA	0	Fyn
Tubb4a	0.247	-0.759873	0.506	-0.759873	0.165	0.62	NA	0	Tubb4a
Tgfbr3	0.248	-0.558031	0.504	-0.558031	0.829	0.965	NA	0	Tgfbr3
Ptgis	0.248	-0.711785	0.504	-0.711785	0.235	0.677	NA	0	Ptgis
Bgn	0.751	0.800926	0.502	0.800926	0.882	0.55	NA	0	Bgn
H2-K1	0.75	0.7145	0.5	0.7145	0.994	1	NA	0	H2-K1
Ppap2a	0.75	0.712239	0.5	0.712239	0.818	0.467	NA	0	Ppap2a
Epdr1	0.25	-0.579872	0.5	-0.579872	0.359	0.76	NA	0	Epdr1
Pla1a	0.25	-1.29241	0.5	-1.29241	0.506	0.747	NA	0	Pla1a
Cd248	0.252	-0.690691	0.496	-0.690691	0.9	0.978	NA	0	Cd248
Cxcr7	0.252	-1.12154	0.496	-1.12154	0.806	0.934	NA	0	Cxcr7
Fah	0.747	0.36214	0.494	0.36214	0.6	0.14	NA	0	Fah
Fosl2	0.253	-0.484347	0.494	-0.484347	0.665	0.895	NA	0	Fosl2
Col18a1	0.746	0.890558	0.492	0.890558	0.818	0.581	NA	0	Col18a1
Cd97	0.745	0.58184	0.49	0.58184	0.612	0.183	NA	0	Cd97
Ntf3	0.744	0.467723	0.488	0.467723	0.571	0.122	NA	0	Ntf3
Ldha	0.741	0.603443	0.482	0.603443	0.982	0.978	NA	0	Ldha
Atp9a	0.741	0.524456	0.482	0.524456	0.735	0.341	NA	0	Atp9a
C3	0.259	-0.650384	0.482	-0.650384	0.865	0.961	NA	0	C3
Cxcl14	0.74	0.549189	0.48	0.549189	0.729	0.279	NA	0	Cxcl14
Spsb1	0.26	-0.464841	0.48	-0.464841	0.382	0.773	NA	0	Spsb1
Samhd1	0.26	-0.610069	0.48	-0.610069	0.541	0.843	NA	0	Samhd1
Aebp1	0.262	-0.567916	0.476	-0.567916	0.894	0.983	NA	0	Aebp1
AW112010	0.737	0.606371	0.474	0.606371	0.847	0.555	NA	0	AW112010
Man1a	0.263	-0.410983	0.474	-0.410983	0.741	0.917	NA	0	Man1a
Ildr2	0.264	-0.410003	0.472	-0.410003	0.176	0.616	NA	0	Ildr2
Has1	0.264	-0.887964	0.472	-0.887964	0.5	0.817	NA	0	Has1
Psap	0.735	0.45144	0.47	0.45144	0.994	1	NA	0	Psap
Aldh1a3	0.265	-0.627901	0.47	-0.627901	0.018	0.48	NA	0	Aldh1a3
Prkg2	0.266	-0.512686	0.468	-0.512686	0.141	0.563	NA	0	Prkg2
Tnxb	0.266	-0.615449	0.468	-0.615449	0.876	0.961	NA	0	Tnxb
Ddah2	0.267	-0.449986	0.466	-0.449986	0.835	0.956	NA	0	Ddah2
Pamr1	0.267	-0.816558	0.466	-0.816558	0.253	0.664	NA	0	Pamr1
Plod1	0.731	0.748853	0.462	0.748853	0.865	0.716	NA	0	Plod1
Olfml2b	0.269	-0.625084	0.462	-0.625084	0.741	0.93	NA	0	Olfml2b
Heg1	0.27	-0.53942	0.46	-0.53942	0.853	0.965	NA	0	Heg1
Carhsp1	0.271	-0.44833	0.458	-0.44833	0.659	0.921	NA	0	Carhsp1
Car8	0.272	-0.47339	0.456	-0.47339	0.047	0.493	NA	0	Car8
Aldoa	0.727	0.41626	0.454	0.41626	1	0.991	NA	0	Aldoa
1700019D03Rik	0.273	-0.359038	0.454	-0.359038	0.182	0.611	NA	0	1700019D03Rik
Il18	0.273	-0.450237	0.454	-0.450237	0.2	0.585	NA	0	Il18
Arhgap20	0.274	-0.338679	0.452	-0.338679	0.435	0.777	NA	0	Arhgap20
Flrt2	0.274	-0.577922	0.452	-0.577922	0.506	0.79	NA	0	Flrt2
2900010M23Rik	0.275	-0.288659	0.45	-0.288659	0.812	0.917	NA	0	2900010M23Rik
Ly6a	0.275	-0.535671	0.45	-0.535671	0.953	0.996	NA	0	Ly6a
Gas7	0.275	-0.796624	0.45	-0.796624	0.582	0.921	NA	0	Gas7
Cldn15	0.724	0.720178	0.448	0.720178	0.494	0.074	NA	0	Cldn15
Sema3e	0.276	-0.308172	0.448	-0.308172	0.024	0.467	NA	0	Sema3e
Ddr2	0.276	-0.554784	0.448	-0.554784	0.888	0.983	NA	0	Ddr2
Col16a1	0.277	-0.261753	0.446	-0.261753	0.418	0.782	NA	0	Col16a1
Pmp22	0.277	-0.552524	0.446	-0.552524	0.888	0.983	NA	0	Pmp22
Pid1	0.277	-0.566954	0.446	-0.566954	0.476	0.803	NA	0	Pid1
Rap1b	0.278	-0.474618	0.444	-0.474618	0.935	1	NA	0	Rap1b
Dbn1	0.278	-0.531603	0.444	-0.531603	0.429	0.799	NA	0	Dbn1
Ggt5	0.72	0.533825	0.44	0.533825	0.794	0.463	NA	0	Ggt5
Slco3a1	0.28	-0.489163	0.44	-0.489163	0.424	0.773	NA	0	Slco3a1
Pdpn	0.28	-0.520788	0.44	-0.520788	0.712	0.9	NA	0	Pdpn
Man2a1	0.281	-0.430965	0.438	-0.430965	0.782	0.956	NA	0	Man2a1
Antxr1	0.282	-0.482213	0.436	-0.482213	0.788	0.961	NA	0	Antxr1
Gabra3	0.282	-0.504679	0.436	-0.504679	0.253	0.651	NA	0	Gabra3
Olfm2	0.718	0.524883	0.436	0.524883	0.476	0.057	NA	0	Olfm2
Lox	0.718	0.354747	0.436	0.354747	0.782	0.393	NA	0	Lox
Ubc	0.718	0.344767	0.436	0.344767	1	1	NA	0	Ubc
Arl4d	0.284	-0.600629	0.432	-0.600629	0.276	0.638	NA	0	Arl4d
Fez1	0.285	-0.439247	0.43	-0.439247	0.153	0.541	NA	0	Fez1
Edn1	0.285	-0.536054	0.43	-0.536054	0.1	0.515	NA	0	Edn1
Cd55	0.285	-0.83709	0.43	-0.83709	0.506	0.725	NA	0	Cd55
Gpr64	0.286	-0.316248	0.428	-0.316248	0.153	0.541	NA	0	Gpr64
Limch1	0.286	-0.365826	0.428	-0.365826	0.1	0.493	NA	0	Limch1
Hspg2	0.714	0.689947	0.428	0.689947	0.9	0.93	NA	0	Hspg2
H2-D1	0.714	0.497889	0.428	0.497889	1	1	NA	0	H2-D1
Ech1	0.714	0.42778	0.428	0.42778	0.947	0.817	NA	0	Ech1
Sbsn	0.287	-0.86095	0.426	-0.86095	0.235	0.568	NA	0	Sbsn
Ppp1r14b	0.288	-0.388827	0.424	-0.388827	0.824	0.904	NA	0	Ppp1r14b
Slc16a9	0.288	-0.467652	0.424	-0.467652	0.365	0.703	NA	0	Slc16a9
Cav1	0.712	0.466246	0.424	0.466246	0.918	0.646	NA	0	Cav1
Fgfr1	0.289	-0.454838	0.422	-0.454838	0.9	0.969	NA	0	Fgfr1
Triobp	0.289	-0.556899	0.422	-0.556899	0.535	0.777	NA	0	Triobp
Mme	0.71	0.302817	0.42	0.302817	0.671	0.279	NA	0	Mme
Notch1	0.71	0.296045	0.42	0.296045	0.524	0.14	NA	0	Notch1
Dact1	0.291	-0.391425	0.418	-0.391425	0.447	0.769	NA	0	Dact1
Creb5	0.291	-0.442623	0.418	-0.442623	0.329	0.655	NA	0	Creb5
Osr2	0.292	-0.48388	0.416	-0.48388	0.382	0.694	NA	0	Osr2
Apoe	0.708	0.868711	0.416	0.868711	0.847	0.624	NA	0	Apoe
Igfbp7	0.708	0.46308	0.416	0.46308	0.924	0.93	NA	0	Igfbp7
Gm12824	0.707	0.405981	0.414	0.405981	0.482	0.087	NA	0	Gm12824
Iqsec1	0.294	-0.28986	0.412	-0.28986	0.618	0.834	NA	0	Iqsec1
Flnb	0.294	-0.476182	0.412	-0.476182	0.259	0.594	NA	0	Flnb
Hrct1	0.706	0.256103	0.412	0.256103	0.524	0.131	NA	0	Hrct1
Nptn	0.296	-0.453814	0.408	-0.453814	0.876	0.952	NA	0	Nptn
Ahnak	0.297	-0.457288	0.406	-0.457288	1	0.996	NA	0	Ahnak
Nhsl1	0.298	-0.296029	0.404	-0.296029	0.335	0.677	NA	0	Nhsl1
Clec3b	0.298	-0.385601	0.404	-0.385601	0.876	0.991	NA	0	Clec3b
Galntl1	0.298	-0.446606	0.404	-0.446606	0.424	0.725	NA	0	Galntl1
Bmp7	0.298	-0.466618	0.404	-0.466618	0.035	0.428	NA	0	Bmp7
Nt5e	0.299	-0.358557	0.402	-0.358557	0.065	0.454	NA	0	Nt5e
Slc29a1	0.299	-0.506254	0.402	-0.506254	0.771	0.943	NA	0	Slc29a1
Eif1a	0.701	0.401835	0.402	0.401835	0.9	0.69	NA	0	Eif1a
A430110N23Rik	0.701	0.320252	0.402	0.320252	0.818	0.555	NA	0	A430110N23Rik
Glud1	0.3	-0.522564	0.4	-0.522564	0.953	0.965	NA	0	Glud1
Metrnl	0.3	-0.626965	0.4	-0.626965	0.665	0.856	NA	0	Metrnl
Dpp4.1	0.971	1.73627	0.942	1.73627	0.982	0.227	NA	1	Dpp4
Pi16.1	0.966	3.19453	0.932	3.19453	0.964	0.262	NA	1	Pi16
Anxa3.1	0.956	2.0925	0.912	2.0925	0.964	0.391	NA	1	Anxa3
Pla1a.1	0.931	1.74962	0.862	1.74962	0.964	0.416	NA	1	Pla1a
Efhd1.1	0.927	1.39588	0.854	1.39588	0.91	0.163	NA	1	Efhd1
Fn1.1	0.92	1.54959	0.84	1.54959	0.982	0.614	NA	1	Fn1
Steap4.1	0.081	-1.73454	0.838	-1.73454	0.253	0.927	NA	1	Steap4
Lrrn4cl.1	0.914	1.32519	0.828	1.32519	0.976	0.545	NA	1	Lrrn4cl
Pcsk6.1	0.913	1.35445	0.826	1.35445	0.964	0.433	NA	1	Pcsk6
Gfpt2.1	0.909	1.44542	0.818	1.44542	0.982	0.893	NA	1	Gfpt2
Fndc1.1	0.907	1.22437	0.814	1.22437	0.976	0.717	NA	1	Fndc1
Il1r2.1	0.905	1.92573	0.81	1.92573	0.952	0.549	NA	1	Il1r2
Sparcl1.1	0.097	-2.36989	0.806	-2.36989	0.217	0.858	NA	1	Sparcl1
Igfbp7.1	0.1	-1.44762	0.8	-1.44762	0.904	0.944	NA	1	Igfbp7
Col15a1.1	0.102	-1.00075	0.796	-1.00075	0.133	0.841	NA	1	Col15a1
Cd248.1	0.895	0.975155	0.79	0.975155	0.982	0.918	NA	1	Cd248
Axl.1	0.892	1.01035	0.784	1.01035	0.982	0.897	NA	1	Axl
Sema3c.1	0.888	1.09408	0.776	1.09408	0.97	0.511	NA	1	Sema3c
Emilin2.1	0.886	1.12945	0.772	1.12945	0.976	0.751	NA	1	Emilin2
Bgn.1	0.114	-1.77242	0.772	-1.77242	0.386	0.91	NA	1	Bgn
Igfbp6.1	0.884	1.00064	0.768	1.00064	0.982	0.897	NA	1	Igfbp6
Gpr133.1	0.881	1.04459	0.762	1.04459	0.982	0.871	NA	1	Gpr133
Pcolce2.1	0.879	1.11873	0.758	1.11873	0.982	0.73	NA	1	Pcolce2
Smpd3.1	0.879	0.972942	0.758	0.972942	0.892	0.266	NA	1	Smpd3
Procr.1	0.876	1.27959	0.752	1.27959	0.97	0.592	NA	1	Procr
Mfap5.1	0.875	1.07019	0.75	1.07019	0.97	0.871	NA	1	Mfap5
Ugdh.1	0.869	1.13209	0.738	1.13209	0.982	0.863	NA	1	Ugdh
Fbn1.1	0.869	1.01629	0.738	1.01629	0.982	0.936	NA	1	Fbn1
Col4a2.1	0.131	-1.56142	0.738	-1.56142	0.687	0.927	NA	1	Col4a2
Zyx.1	0.862	0.878618	0.724	0.878618	0.97	0.712	NA	1	Zyx
Cxcl14.1	0.142	-1.01014	0.716	-1.01014	0.078	0.751	NA	1	Cxcl14
Mgll.1	0.857	0.86782	0.714	0.86782	0.861	0.266	NA	1	Mgll
Col4a1.1	0.148	-1.46193	0.704	-1.46193	0.807	0.931	NA	1	Col4a1
Lum.1	0.148	-1.5207	0.704	-1.5207	0.855	0.923	NA	1	Lum
Igfbp4.1	0.851	0.949134	0.702	0.949134	0.994	0.867	NA	1	Igfbp4
Tmem119.1	0.151	-1.03945	0.698	-1.03945	0.331	0.854	NA	1	Tmem119
D4Bwg0951e.1	0.847	0.812166	0.694	0.812166	0.801	0.223	NA	1	D4Bwg0951e
Anxa5.1	0.153	-0.805854	0.694	-0.805854	0.94	0.996	NA	1	Anxa5
Ly6c1.1	0.846	0.954507	0.692	0.954507	0.988	0.88	NA	1	Ly6c1
Icam1.1	0.156	-1.3978	0.688	-1.3978	0.235	0.803	NA	1	Icam1
Cxcr7.1	0.843	1.32932	0.686	1.32932	0.982	0.807	NA	1	Cxcr7
Col14a1.1	0.84	0.867378	0.68	0.867378	0.94	0.451	NA	1	Col14a1
Tgfbr2.1	0.838	0.784434	0.676	0.784434	0.976	0.957	NA	1	Tgfbr2
Ppap2b.1	0.836	0.872187	0.672	0.872187	0.982	0.953	NA	1	Ppap2b
Ace.1	0.835	0.816022	0.67	0.816022	0.976	0.833	NA	1	Ace
Cd34.1	0.835	0.735766	0.67	0.735766	0.994	0.906	NA	1	Cd34
Mustn1.1	0.835	0.541569	0.67	0.541569	0.795	0.18	NA	1	Mustn1
Cd55.1	0.832	1.05504	0.664	1.05504	0.867	0.464	NA	1	Cd55
Tubb4a.1	0.829	0.939327	0.658	0.939327	0.759	0.189	NA	1	Tubb4a
Cav1.1	0.172	-0.780806	0.656	-0.780806	0.524	0.931	NA	1	Cav1
Ptgs2.1	0.828	0.900628	0.656	0.900628	0.867	0.361	NA	1	Ptgs2
Cygb	0.173	-0.776186	0.654	-0.776186	0.542	0.897	NA	1	Cygb
Apoe.1	0.174	-2.24873	0.652	-2.24873	0.524	0.858	NA	1	Apoe
Lpl.1	0.177	-1.80438	0.646	-1.80438	0.934	0.931	NA	1	Lpl
Ablim1.1	0.822	0.742239	0.644	0.742239	0.982	0.691	NA	1	Ablim1
Ppap2a.1	0.179	-0.93676	0.642	-0.93676	0.331	0.82	NA	1	Ppap2a
Timp2.1	0.82	0.621853	0.64	0.621853	0.988	0.983	NA	1	Timp2
Loxl1	0.818	0.680464	0.636	0.680464	0.976	0.884	NA	1	Loxl1
2900010M23Rik.1	0.818	0.38961	0.636	0.38961	0.964	0.807	NA	1	2900010M23Rik
Sbsn.1	0.817	1.07456	0.634	1.07456	0.729	0.21	NA	1	Sbsn
Scara3.1	0.817	0.935959	0.634	0.935959	0.94	0.584	NA	1	Scara3
Qpct.1	0.814	0.811837	0.628	0.811837	0.952	0.665	NA	1	Qpct
Dbn1.1	0.814	0.749024	0.628	0.749024	0.904	0.455	NA	1	Dbn1
Il18.1	0.814	0.574738	0.628	0.574738	0.735	0.197	NA	1	Il18
Car8.1	0.812	0.590098	0.624	0.590098	0.663	0.047	NA	1	Car8
Cadm3.1	0.812	0.463772	0.624	0.463772	0.946	0.554	NA	1	Cadm3
Opcml.1	0.81	0.40992	0.62	0.40992	0.849	0.292	NA	1	Opcml
Cyp1b1.1	0.19	-0.676678	0.62	-0.676678	0.223	0.773	NA	1	Cyp1b1
Ggt5.1	0.19	-0.839511	0.62	-0.839511	0.313	0.811	NA	1	Ggt5
Creb5.1	0.809	0.562096	0.618	0.562096	0.807	0.309	NA	1	Creb5
Has1.1	0.808	1.14303	0.616	1.14303	0.916	0.515	NA	1	Has1
Limch1.1	0.807	0.474997	0.614	0.474997	0.663	0.086	NA	1	Limch1
Tek	0.806	0.536322	0.612	0.536322	0.843	0.335	NA	1	Tek
Islr.1	0.804	0.921847	0.608	0.921847	0.946	0.708	NA	1	Islr
Galntl1.1	0.803	0.621889	0.606	0.621889	0.88	0.395	NA	1	Galntl1
Sfrp2.1	0.802	0.549426	0.604	0.549426	0.922	0.459	NA	1	Sfrp2
Ppp1r14b.1	0.802	0.518705	0.604	0.518705	0.94	0.82	NA	1	Ppp1r14b
Sema3e.1	0.802	0.404784	0.604	0.404784	0.627	0.03	NA	1	Sema3e
Osr2.1	0.801	0.60954	0.602	0.60954	0.843	0.361	NA	1	Osr2
Ptgis.1	0.799	0.77488	0.598	0.77488	0.789	0.275	NA	1	Ptgis
Aldh1a3.1	0.799	0.74175	0.598	0.74175	0.627	0.039	NA	1	Aldh1a3
Fscn1.1	0.201	-0.281393	0.598	-0.281393	0.133	0.695	NA	1	Fscn1
Aoc3.1	0.201	-0.449669	0.598	-0.449669	0.084	0.652	NA	1	Aoc3
Bmper.1	0.204	-0.869067	0.592	-0.869067	0.349	0.794	NA	1	Bmper
Pamr1.1	0.794	0.927273	0.588	0.927273	0.795	0.27	NA	1	Pamr1
Slc43a3.1	0.794	0.716171	0.588	0.716171	1	0.91	NA	1	Slc43a3
Scara5.1	0.792	0.703573	0.584	0.703573	0.982	0.824	NA	1	Scara5
Tnxb.1	0.791	0.679818	0.582	0.679818	0.976	0.888	NA	1	Tnxb
Fyn.1	0.791	0.592916	0.582	0.592916	0.946	0.644	NA	1	Fyn
1700019D03Rik.1	0.791	0.441145	0.582	0.441145	0.747	0.202	NA	1	1700019D03Rik
Samhd1.1	0.79	0.701886	0.58	0.701886	0.916	0.571	NA	1	Samhd1
Cxcl12	0.21	-1.4025	0.58	-1.4025	0.584	0.854	NA	1	Cxcl12
Tmem100.1	0.789	0.694651	0.578	0.694651	0.91	0.502	NA	1	Tmem100
Dhrs3.1	0.211	-0.874395	0.578	-0.874395	0.56	0.906	NA	1	Dhrs3
Efemp1	0.788	0.787658	0.576	0.787658	0.988	0.798	NA	1	Efemp1
Plac8.1	0.787	0.615689	0.574	0.615689	0.916	0.476	NA	1	Plac8
Cd63.1	0.213	-0.636095	0.574	-0.636095	0.976	0.991	NA	1	Cd63
Plce1.1	0.786	0.454143	0.572	0.454143	0.843	0.425	NA	1	Plce1
Ntn1.1	0.786	0.402583	0.572	0.402583	0.873	0.429	NA	1	Ntn1
Enpp2.1	0.214	-1.50966	0.572	-1.50966	0.205	0.674	NA	1	Enpp2
Adamtsl4.1	0.785	0.587891	0.57	0.587891	0.928	0.584	NA	1	Adamtsl4
Podn	0.215	-1.03035	0.57	-1.03035	0.542	0.837	NA	1	Podn
Serpine2.1	0.782	0.818243	0.564	0.818243	0.958	0.678	NA	1	Serpine2
Txnip.1	0.218	-1.24853	0.564	-1.24853	0.849	0.979	NA	1	Txnip
Gas7.1	0.781	1.06475	0.562	1.06475	0.958	0.648	NA	1	Gas7
Edn1.1	0.781	0.65152	0.562	0.65152	0.657	0.112	NA	1	Edn1
Metrnl.1	0.779	0.815064	0.558	0.815064	0.916	0.674	NA	1	Metrnl
Entpd2	0.222	-0.869015	0.556	-0.869015	0.873	0.918	NA	1	Entpd2
Kdelc2.1	0.776	0.672415	0.552	0.672415	0.928	0.695	NA	1	Kdelc2
Carhsp1.1	0.776	0.542551	0.552	0.542551	0.97	0.695	NA	1	Carhsp1
Bmp7.1	0.775	0.59333	0.55	0.59333	0.572	0.039	NA	1	Bmp7
Uap1.1	0.774	0.752548	0.548	0.752548	0.988	0.815	NA	1	Uap1
Flnb.1	0.774	0.609802	0.548	0.609802	0.711	0.266	NA	1	Flnb
Fez1.1	0.771	0.544759	0.542	0.544759	0.657	0.176	NA	1	Fez1
Col6a2.1	0.229	-0.855978	0.542	-0.855978	0.982	0.936	NA	1	Col6a2
Cp	0.23	-0.828562	0.54	-0.828562	0.476	0.837	NA	1	Cp
Adamts5	0.769	0.663337	0.538	0.663337	0.97	0.803	NA	1	Adamts5
Chst1	0.769	0.573828	0.538	0.573828	0.572	0.056	NA	1	Chst1
Plat	0.768	0.807325	0.536	0.807325	0.964	0.721	NA	1	Plat
Heg1.1	0.768	0.635134	0.536	0.635134	0.982	0.871	NA	1	Heg1
Nova1	0.767	0.328543	0.534	0.328543	0.904	0.549	NA	1	Nova1
Pdpn.1	0.766	0.598759	0.532	0.598759	0.934	0.738	NA	1	Pdpn
Jun.1	0.234	-0.704869	0.532	-0.704869	0.988	1	NA	1	Jun
C3.1	0.764	0.641493	0.528	0.641493	0.982	0.876	NA	1	C3
Darc.1	0.764	0.447244	0.528	0.447244	0.753	0.292	NA	1	Darc
Slc16a9.1	0.762	0.587583	0.524	0.587583	0.783	0.399	NA	1	Slc16a9
Basp1	0.762	0.394123	0.524	0.394123	0.934	0.631	NA	1	Basp1
Gpr64.1	0.762	0.37253	0.524	0.37253	0.651	0.18	NA	1	Gpr64
Gsn	0.238	-0.778966	0.524	-0.778966	1	0.987	NA	1	Gsn
Srpx	0.243	-0.85491	0.514	-0.85491	0.904	0.918	NA	1	Srpx
Arl4d.1	0.755	0.705134	0.51	0.705134	0.717	0.318	NA	1	Arl4d
Ccnd3	0.755	0.639405	0.51	0.639405	0.904	0.76	NA	1	Ccnd3
Prkg2.1	0.755	0.540196	0.51	0.540196	0.651	0.193	NA	1	Prkg2
Prss23	0.754	0.759376	0.508	0.759376	0.97	0.854	NA	1	Prss23
Cst3	0.247	-0.643182	0.506	-0.643182	0.994	0.979	NA	1	Cst3
Fabp4.1	0.247	-1.20968	0.506	-1.20968	0.163	0.597	NA	1	Fabp4
Edem2.1	0.752	0.62537	0.504	0.62537	0.861	0.575	NA	1	Edem2
Errfi1.1	0.752	0.584601	0.504	0.584601	0.994	0.974	NA	1	Errfi1
Anxa1	0.752	0.513967	0.504	0.513967	0.982	0.991	NA	1	Anxa1
Adam12.1	0.248	-0.524237	0.504	-0.524237	0.139	0.609	NA	1	Adam12
F3	0.248	-1.40168	0.504	-1.40168	0.157	0.609	NA	1	F3
Rab32	0.751	0.450543	0.502	0.450543	0.753	0.318	NA	1	Rab32
Fam198b	0.249	-0.498684	0.502	-0.498684	0.53	0.85	NA	1	Fam198b
Cd81	0.249	-0.528943	0.502	-0.528943	0.994	0.987	NA	1	Cd81
Col5a3.1	0.249	-1.00452	0.502	-1.00452	0.801	0.876	NA	1	Col5a3
Slco3a1.1	0.749	0.543873	0.498	0.543873	0.843	0.468	NA	1	Slco3a1
Pltp	0.251	-0.714595	0.498	-0.714595	0.428	0.777	NA	1	Pltp
Ddr2.1	0.748	0.600518	0.496	0.600518	0.976	0.918	NA	1	Ddr2
Hn1	0.748	0.583619	0.496	0.583619	0.994	0.936	NA	1	Hn1
Calcrl	0.748	0.370078	0.496	0.370078	0.645	0.193	NA	1	Calcrl
Sulf2.1	0.747	0.520183	0.494	0.520183	0.904	0.67	NA	1	Sulf2
Bag1	0.747	0.449006	0.494	0.449006	0.964	0.841	NA	1	Bag1
Fbln7.1	0.253	-1.22892	0.494	-1.22892	0.042	0.519	NA	1	Fbln7
Gas6	0.253	-1.46691	0.494	-1.46691	0.44	0.79	NA	1	Gas6
Triobp.1	0.746	0.62445	0.492	0.62445	0.843	0.554	NA	1	Triobp
Serpinb6a	0.746	0.520149	0.492	0.520149	0.994	0.948	NA	1	Serpinb6a
Spsb1.1	0.746	0.441633	0.492	0.441633	0.825	0.451	NA	1	Spsb1
Ampd3	0.745	0.319494	0.49	0.319494	0.723	0.296	NA	1	Ampd3
Cd9	0.256	-0.768854	0.488	-0.768854	0.536	0.876	NA	1	Cd9
Sema3b.1	0.743	0.677438	0.486	0.677438	0.801	0.382	NA	1	Sema3b
Aif1l	0.742	0.550389	0.484	0.550389	0.602	0.15	NA	1	Aif1l
Ly6a.1	0.742	0.521158	0.484	0.521158	0.994	0.966	NA	1	Ly6a
Nbl1.1	0.742	0.502575	0.484	0.502575	0.958	0.768	NA	1	Nbl1
Rhoa	0.742	0.385431	0.484	0.385431	0.994	0.991	NA	1	Rhoa
Bmp1	0.739	0.556761	0.478	0.556761	0.97	0.888	NA	1	Bmp1
Syk.1	0.738	0.27472	0.476	0.27472	0.602	0.155	NA	1	Syk
Epdr1.1	0.737	0.528509	0.474	0.528509	0.801	0.438	NA	1	Epdr1
Eps8	0.263	-0.403569	0.474	-0.403569	0.283	0.682	NA	1	Eps8
Adcyap1r1	0.264	-0.385476	0.472	-0.385476	0.036	0.502	NA	1	Adcyap1r1
Slc9a3r2.1	0.264	-0.557827	0.472	-0.557827	0.163	0.584	NA	1	Slc9a3r2
Glud1.1	0.735	0.579303	0.47	0.579303	0.964	0.957	NA	1	Glud1
Fosl2.1	0.734	0.466123	0.468	0.466123	0.934	0.7	NA	1	Fosl2
Hmgcs2	0.266	-0.862018	0.468	-0.862018	0.157	0.558	NA	1	Hmgcs2
Marcks	0.733	0.615098	0.466	0.615098	0.958	0.931	NA	1	Marcks
Nid1	0.733	0.567298	0.466	0.567298	0.988	0.918	NA	1	Nid1
Cd36.1	0.268	-1.03588	0.464	-1.03588	0.157	0.562	NA	1	Cd36
Lims2	0.731	0.608796	0.462	0.608796	0.861	0.571	NA	1	Lims2
Vgll3	0.73	0.362443	0.46	0.362443	0.699	0.296	NA	1	Vgll3
Kif2a	0.73	0.265116	0.46	0.265116	0.777	0.369	NA	1	Kif2a
Plod1.1	0.27	-0.721011	0.46	-0.721011	0.669	0.858	NA	1	Plod1
Col18a1.1	0.271	-0.785986	0.458	-0.785986	0.53	0.79	NA	1	Col18a1
Nrp1	0.272	-0.612932	0.456	-0.612932	0.59	0.867	NA	1	Nrp1
Flrt2.1	0.727	0.522906	0.454	0.522906	0.825	0.558	NA	1	Flrt2
Rap1b.1	0.727	0.479945	0.454	0.479945	1	0.953	NA	1	Rap1b
Rbp1	0.275	-0.326514	0.45	-0.326514	0.283	0.67	NA	1	Rbp1
Col6a1	0.275	-0.506431	0.45	-0.506431	0.982	0.927	NA	1	Col6a1
Dact1.1	0.724	0.380719	0.448	0.380719	0.837	0.485	NA	1	Dact1
Cmbl.1	0.276	-0.507099	0.448	-0.507099	0.06	0.485	NA	1	Cmbl
Vasn	0.723	0.580459	0.446	0.580459	0.922	0.781	NA	1	Vasn
Nr4a1.1	0.723	0.508793	0.446	0.508793	0.982	0.837	NA	1	Nr4a1
Man1a.1	0.723	0.374927	0.446	0.374927	0.934	0.777	NA	1	Man1a
Aebp1.1	0.722	0.47906	0.444	0.47906	0.976	0.923	NA	1	Aebp1
AW112010.1	0.278	-0.587691	0.444	-0.587691	0.494	0.811	NA	1	AW112010
Antxr1.1	0.721	0.486548	0.442	0.486548	0.964	0.833	NA	1	Antxr1
Cpne8	0.721	0.361498	0.442	0.361498	0.759	0.412	NA	1	Cpne8
Btg1.1	0.279	-0.538783	0.442	-0.538783	0.97	0.987	NA	1	Btg1
Ddah2.1	0.72	0.428321	0.44	0.428321	0.958	0.867	NA	1	Ddah2
Nox4	0.72	0.386466	0.44	0.386466	0.687	0.313	NA	1	Nox4
Clip4	0.72	0.349669	0.44	0.349669	0.663	0.253	NA	1	Clip4
Nr2f2	0.282	-0.250149	0.436	-0.250149	0.193	0.609	NA	1	Nr2f2
Fah.1	0.282	-0.318773	0.436	-0.318773	0.096	0.506	NA	1	Fah
Ntf3.1	0.282	-0.40324	0.436	-0.40324	0.072	0.485	NA	1	Ntf3
Fgf10.1	0.282	-0.458687	0.436	-0.458687	0.211	0.597	NA	1	Fgf10
Fgfr1.1	0.718	0.46122	0.436	0.46122	0.964	0.923	NA	1	Fgfr1
Lox.1	0.283	-0.563637	0.434	-0.563637	0.349	0.708	NA	1	Lox
Tgfbr3.1	0.717	0.476433	0.434	0.476433	0.97	0.863	NA	1	Tgfbr3
Nhsl1.1	0.717	0.340814	0.434	0.340814	0.741	0.382	NA	1	Nhsl1
Tspan11	0.284	-0.704639	0.432	-0.704639	0.072	0.489	NA	1	Tspan11
Gsc.1	0.285	-0.290655	0.43	-0.290655	0.114	0.524	NA	1	Gsc
Mmp23.1	0.715	0.450545	0.43	0.450545	0.976	0.841	NA	1	Mmp23
Larp6	0.715	0.444956	0.43	0.444956	0.657	0.258	NA	1	Larp6
Twsg1.1	0.715	0.303659	0.43	0.303659	0.946	0.73	NA	1	Twsg1
Fmo1	0.286	-0.466956	0.428	-0.466956	0.259	0.644	NA	1	Fmo1
Vcam1	0.286	-0.577667	0.428	-0.577667	0.187	0.571	NA	1	Vcam1
Prrx2	0.287	-0.270831	0.426	-0.270831	0.253	0.652	NA	1	Prrx2
Itga11	0.713	0.479199	0.426	0.479199	0.789	0.476	NA	1	Itga11
Hdac7	0.713	0.331935	0.426	0.331935	0.867	0.678	NA	1	Hdac7
Iqsec1.1	0.713	0.325645	0.426	0.325645	0.867	0.652	NA	1	Iqsec1
Nptn.1	0.712	0.475748	0.424	0.475748	0.97	0.884	NA	1	Nptn
Serping1.1	0.712	0.366678	0.424	0.366678	0.988	0.944	NA	1	Serping1
Acvr2a	0.289	-0.259077	0.422	-0.259077	0.229	0.618	NA	1	Acvr2a
Fam132a	0.289	-0.318761	0.422	-0.318761	0.108	0.502	NA	1	Fam132a
Arhgap20.1	0.71	0.33465	0.42	0.33465	0.825	0.494	NA	1	Arhgap20
Serpine1	0.291	-0.411413	0.418	-0.411413	0.319	0.648	NA	1	Serpine1
Akr1c18	0.709	1.16357	0.418	1.16357	0.44	0.034	NA	1	Akr1c18
Cyb561	0.709	0.689474	0.418	0.689474	0.705	0.403	NA	1	Cyb561
Gpr1	0.709	0.475879	0.418	0.475879	0.458	0.056	NA	1	Gpr1
Tgfb2	0.709	0.384238	0.418	0.384238	0.602	0.219	NA	1	Tgfb2
Ech1.1	0.295	-0.419697	0.41	-0.419697	0.783	0.936	NA	1	Ech1
Cd97.1	0.295	-0.462826	0.41	-0.462826	0.145	0.524	NA	1	Cd97
Csrp1	0.295	-0.529959	0.41	-0.529959	0.386	0.678	NA	1	Csrp1
Ecm1.1	0.704	0.3858	0.408	0.3858	0.988	0.94	NA	1	Ecm1
Sulf1	0.704	0.359666	0.408	0.359666	0.777	0.506	NA	1	Sulf1
Fam20a	0.704	0.348642	0.408	0.348642	0.578	0.202	NA	1	Fam20a
Cxcl16	0.297	-0.380138	0.406	-0.380138	0.139	0.532	NA	1	Cxcl16
Hsd11b1	0.297	-0.900027	0.406	-0.900027	0.548	0.747	NA	1	Hsd11b1
Figf	0.703	0.494932	0.406	0.494932	0.867	0.592	NA	1	Figf
Ifi27l2a	0.703	0.417063	0.406	0.417063	0.988	0.704	NA	1	Ifi27l2a
Il1rl2	0.703	0.26613	0.406	0.26613	0.825	0.575	NA	1	Il1rl2
Epas1.1	0.298	-0.293239	0.404	-0.293239	0.181	0.549	NA	1	Epas1
Ctsc	0.298	-0.532905	0.404	-0.532905	0.187	0.524	NA	1	Ctsc
Col6a3.1	0.298	-0.776411	0.404	-0.776411	0.946	0.927	NA	1	Col6a3
Ebf2	0.702	0.502614	0.404	0.502614	0.904	0.73	NA	1	Ebf2
Mtch1	0.702	0.402047	0.404	0.402047	0.988	0.944	NA	1	Mtch1
Ildr2.1	0.702	0.382101	0.404	0.382101	0.639	0.279	NA	1	Ildr2
Ccbp2	0.701	0.661141	0.402	0.661141	0.512	0.129	NA	1	Ccbp2
Cmah	0.701	0.33381	0.402	0.33381	0.566	0.189	NA	1	Cmah
Retsat.1	0.3	-0.564803	0.4	-0.564803	0.367	0.682	NA	1	Retsat
Gas6.1	0.934	2.3628	0.868	2.3628	0.968	0.583	NA	6	Gas6
Clec11a	0.88	1.72242	0.76	1.72242	0.81	0.125	NA	6	Clec11a
Cst3.1	0.874	0.946934	0.748	0.946934	1	0.982	NA	6	Cst3
C2	0.869	1.54865	0.738	1.54865	0.952	0.67	NA	6	C2
Crispld2	0.856	1.04188	0.712	1.04188	0.968	0.473	NA	6	Crispld2
Gdf10	0.849	1.3625	0.698	1.3625	0.937	0.801	NA	6	Gdf10
Igfbp7.2	0.848	0.898628	0.696	0.898628	1	0.914	NA	6	Igfbp7
Fmo2	0.844	1.68443	0.688	1.68443	0.746	0.14	NA	6	Fmo2
Dcn	0.842	0.572972	0.684	0.572972	1	0.961	NA	6	Dcn
Igf1	0.841	1.00406	0.682	1.00406	1	0.679	NA	6	Igf1
Vit	0.839	0.864553	0.678	0.864553	0.778	0.158	NA	6	Vit
Tgfbi	0.838	1.46745	0.676	1.46745	0.921	0.47	NA	6	Tgfbi
Tspan11.1	0.838	1.19987	0.676	1.19987	0.81	0.223	NA	6	Tspan11
Cxcl12.1	0.836	1.53021	0.672	1.53021	0.952	0.702	NA	6	Cxcl12
Pla1a.2	0.171	-1.91793	0.658	-1.91793	0.175	0.732	NA	6	Pla1a
Penk	0.825	1.35817	0.65	1.35817	0.921	0.598	NA	6	Penk
Cfh	0.825	0.966027	0.65	0.966027	0.873	0.393	NA	6	Cfh
Cpe	0.824	0.839222	0.648	0.839222	0.841	0.274	NA	6	Cpe
Srpx.1	0.822	0.852864	0.644	0.852864	1	0.896	NA	6	Srpx
Lamb1	0.179	-0.897481	0.642	-0.897481	0.524	0.902	NA	6	Lamb1
Mgp	0.82	2.05703	0.64	2.05703	0.794	0.375	NA	6	Mgp
Fbln1	0.818	1.31429	0.636	1.31429	0.952	0.673	NA	6	Fbln1
Ltbp4	0.817	1.03	0.634	1.03	0.905	0.503	NA	6	Ltbp4
C7	0.809	1.4214	0.618	1.4214	0.873	0.571	NA	6	C7
Chrdl1.1	0.809	1.4068	0.618	1.4068	0.841	0.494	NA	6	Chrdl1
Prss23.1	0.2	-1.07786	0.6	-1.07786	0.683	0.943	NA	6	Prss23
Meox2	0.799	0.677426	0.598	0.677426	0.762	0.211	NA	6	Meox2
F3.1	0.793	1.38128	0.586	1.38128	0.825	0.345	NA	6	F3
Pid1.1	0.793	0.780234	0.586	0.780234	0.952	0.61	NA	6	Pid1
Avpr1a	0.79	0.617387	0.58	0.617387	0.683	0.119	NA	6	Avpr1a
Cygb.1	0.789	0.666024	0.578	0.666024	0.937	0.714	NA	6	Cygb
Spock2	0.783	0.621778	0.566	0.621778	0.714	0.22	NA	6	Spock2
Arhgdib	0.781	0.762323	0.562	0.762323	0.698	0.247	NA	6	Arhgdib
Thbs2	0.219	-0.575464	0.562	-0.575464	0.397	0.854	NA	6	Thbs2
Itih5	0.22	-0.671542	0.56	-0.671542	0.492	0.94	NA	6	Itih5
Ecm2	0.776	0.568889	0.552	0.568889	1	0.699	NA	6	Ecm2
Cd9.1	0.776	0.501893	0.552	0.501893	0.984	0.688	NA	6	Cd9
Adamts5.1	0.224	-0.816051	0.552	-0.816051	0.667	0.911	NA	6	Adamts5
Podn.1	0.775	0.779586	0.55	0.779586	0.984	0.664	NA	6	Podn
Gpc3.1	0.773	1.0912	0.546	1.0912	0.937	0.592	NA	6	Gpc3
Fmo1.1	0.772	0.641723	0.544	0.641723	0.841	0.417	NA	6	Fmo1
Abi3bp	0.771	0.653457	0.542	0.653457	1	0.923	NA	6	Abi3bp
Sepp1	0.769	0.542153	0.538	0.542153	1	0.958	NA	6	Sepp1
H2-D1.1	0.231	-0.668648	0.538	-0.668648	1	1	NA	6	H2-D1
H2-K1.1	0.231	-0.754026	0.538	-0.754026	1	0.997	NA	6	H2-K1
Loxl1.1	0.235	-0.708351	0.53	-0.708351	0.905	0.926	NA	6	Loxl1
Cd248.2	0.235	-0.839166	0.53	-0.839166	0.968	0.94	NA	6	Cd248
Efemp1.1	0.235	-0.992878	0.53	-0.992878	0.651	0.92	NA	6	Efemp1
Olfml3	0.762	0.749405	0.524	0.749405	0.952	0.744	NA	6	Olfml3
Nmb	0.757	0.832535	0.514	0.832535	0.778	0.375	NA	6	Nmb
Hmgcs2.1	0.753	0.941106	0.506	0.941106	0.714	0.33	NA	6	Hmgcs2
Entpd2.1	0.752	0.702549	0.504	0.702549	0.937	0.893	NA	6	Entpd2
Nrp1.1	0.749	0.682809	0.498	0.682809	0.921	0.72	NA	6	Nrp1
Pmp22.1	0.748	0.590118	0.496	0.590118	1	0.932	NA	6	Pmp22
Ifi27l2a.1	0.254	-0.80329	0.492	-0.80329	0.603	0.863	NA	6	Ifi27l2a
Bgn.2	0.744	0.673502	0.488	0.673502	0.984	0.637	NA	6	Bgn
Plin2.1	0.256	-1.32538	0.488	-1.32538	0.508	0.78	NA	6	Plin2
Cd164	0.258	-0.6266	0.484	-0.6266	0.984	0.994	NA	6	Cd164
Tgm2	0.741	0.512978	0.482	0.512978	0.778	0.351	NA	6	Tgm2
Tek.1	0.259	-0.386273	0.482	-0.386273	0.159	0.619	NA	6	Tek
Boc	0.74	0.413803	0.48	0.413803	0.794	0.443	NA	6	Boc
Frmd6	0.738	0.456954	0.476	0.456954	0.968	0.78	NA	6	Frmd6
Thy1	0.262	-0.370295	0.476	-0.370295	0.524	0.78	NA	6	Thy1
Il11ra1	0.736	0.524031	0.472	0.524031	1	0.926	NA	6	Il11ra1
Inmt	0.735	1.20054	0.47	1.20054	0.889	0.729	NA	6	Inmt
Gabra3.1	0.735	0.522332	0.47	0.522332	0.81	0.42	NA	6	Gabra3
Gas1	0.733	0.788661	0.466	0.788661	0.937	0.81	NA	6	Gas1
Nr2f2.1	0.733	0.288151	0.466	0.288151	0.746	0.378	NA	6	Nr2f2
Nid1.1	0.267	-0.638153	0.466	-0.638153	0.984	0.94	NA	6	Nid1
Bace2	0.731	0.834847	0.462	0.834847	0.667	0.298	NA	6	Bace2
Serping1.2	0.731	0.472144	0.462	0.472144	1	0.955	NA	6	Serping1
Rbp1.1	0.731	0.36628	0.462	0.36628	0.794	0.455	NA	6	Rbp1
Jup	0.269	-0.58852	0.462	-0.58852	0.349	0.732	NA	6	Jup
Cp.1	0.728	0.894156	0.456	0.894156	0.873	0.652	NA	6	Cp
Epha3	0.728	0.336112	0.456	0.336112	0.587	0.176	NA	6	Epha3
Ralgps2	0.727	0.291228	0.454	0.291228	0.508	0.062	NA	6	Ralgps2
Anxa1.1	0.274	-0.576561	0.452	-0.576561	1	0.985	NA	6	Anxa1
Oaf	0.274	-0.607518	0.452	-0.607518	0.698	0.905	NA	6	Oaf
Pcsk6.2	0.274	-0.868009	0.452	-0.868009	0.365	0.708	NA	6	Pcsk6
Ergic3	0.721	0.417207	0.442	0.417207	1	0.929	NA	6	Ergic3
Leprel2	0.719	0.472668	0.438	0.472668	0.937	0.815	NA	6	Leprel2
Steap4.2	0.718	0.564759	0.436	0.564759	0.937	0.592	NA	6	Steap4
Nfib	0.718	0.491171	0.436	0.491171	0.984	0.932	NA	6	Nfib
Nova1.1	0.286	-0.351202	0.428	-0.351202	0.444	0.744	NA	6	Nova1
Apoe.2	0.714	0.784056	0.428	0.784056	0.889	0.688	NA	6	Apoe
Emp2	0.714	0.399727	0.428	0.399727	0.746	0.402	NA	6	Emp2
Lgmn	0.287	-0.494516	0.426	-0.494516	0.46	0.726	NA	6	Lgmn
Cxcl14.2	0.713	0.474165	0.426	0.474165	0.81	0.408	NA	6	Cxcl14
Prickle1	0.713	0.281357	0.426	0.281357	0.603	0.229	NA	6	Prickle1
Efhd1.2	0.288	-0.894564	0.424	-0.894564	0.159	0.533	NA	6	Efhd1
Lrrn4cl.2	0.289	-0.73944	0.422	-0.73944	0.46	0.774	NA	6	Lrrn4cl
Mfap5.2	0.289	-0.808088	0.422	-0.808088	0.937	0.908	NA	6	Mfap5
Cd55.2	0.29	-0.701787	0.42	-0.701787	0.349	0.685	NA	6	Cd55
Cav1.2	0.71	0.360948	0.42	0.360948	0.968	0.723	NA	6	Cav1
Klf2	0.291	-0.485641	0.418	-0.485641	0.81	0.914	NA	6	Klf2
Col1a1	0.709	0.822723	0.418	0.822723	1	0.943	NA	6	Col1a1
Rspo1	0.709	0.492541	0.418	0.492541	0.524	0.119	NA	6	Rspo1
Angptl2	0.293	-0.518393	0.414	-0.518393	0.54	0.851	NA	6	Angptl2
Fam46c	0.705	0.577701	0.41	0.577701	0.619	0.268	NA	6	Fam46c
Ndrg2	0.705	0.439383	0.41	0.439383	0.762	0.399	NA	6	Ndrg2
Susd2	0.704	0.750972	0.408	0.750972	0.508	0.125	NA	6	Susd2
Gm2a	0.704	0.417918	0.408	0.417918	0.952	0.839	NA	6	Gm2a
Ppl	0.704	0.330313	0.408	0.330313	0.794	0.464	NA	6	Ppl
B2m	0.297	-0.530675	0.406	-0.530675	1	1	NA	6	B2m
S100a16	0.299	-0.429509	0.402	-0.429509	0.968	0.973	NA	6	S100a16
Btg1.2	0.3	-0.485957	0.4	-0.485957	0.952	0.985	NA	6	Btg1
