# Supplementary material for: ICAM-1 identifies preadipocytes and restricts white adipogenesis by adhering immune cells
Source: Cell Death Differ. 2025 Aug 15;33(2):298–313. doi: 10.1038/s41418-025-01551-2 (PMC12881632; doi:10.1038/s41418-025-01551-2)
Supplement: Supplementary file 8 — Table S2 [file 41418_2025_1551_MOESM8_ESM.xlsx]

## Sheet: Surface
Table S2. Cell surface marker genes of cluster 0.
	myAUC	avg_diff	power	avg_logFC	pct.1	pct.2	p_val_adj	cluster	gene
Cd63	0.84	0.717888	0.68	0.717888	0.988	0.983	NA	0	Cd63
Icam1	0.801	1.17114	0.602	1.17114	0.824	0.376	NA	0	Icam1
Cd36	0.791	1.2422	0.582	1.2422	0.676	0.183	NA	0	Cd36
Bgn	0.751	0.800926	0.502	0.800926	0.882	0.55	NA	0	Bgn
H2-K1	0.75	0.7145	0.5	0.7145	0.994	1	NA	0	H2-K1
H2-D1	0.714	0.497889	0.428	0.497889	1	1	NA	0	H2-D1
Cav1	0.712	0.466246	0.424	0.466246	0.918	0.646	NA	0	Cav1
Notch1	0.71	0.296045	0.42	0.296045	0.524	0.14	NA	0	Notch1
Apoe	0.708	0.868711	0.416	0.868711	0.847	0.624	NA	0	Apoe
Nptn	0.296	-0.453814	0.408	-0.453814	0.876	0.952	NA	0	Nptn
Fgfr1	0.289	-0.454838	0.422	-0.454838	0.9	0.969	NA	0	Fgfr1
Cd55	0.285	-0.83709	0.43	-0.83709	0.506	0.725	NA	0	Cd55
Antxr1	0.282	-0.482213	0.436	-0.482213	0.788	0.961	NA	0	Antxr1
Slco3a1	0.28	-0.489163	0.44	-0.489163	0.424	0.773	NA	0	Slco3a1
Ly6a	0.275	-0.535671	0.45	-0.535671	0.953	0.996	NA	0	Ly6a
Heg1	0.27	-0.53942	0.46	-0.53942	0.853	0.965	NA	0	Heg1
Cd248	0.252	-0.690691	0.496	-0.690691	0.9	0.978	NA	0	Cd248
Tgfbr3	0.248	-0.558031	0.504	-0.558031	0.829	0.965	NA	0	Tgfbr3
Tgfbr2	0.232	-0.676489	0.536	-0.676489	0.953	0.974	NA	0	Tgfbr2
Pcsk6	0.212	-1.13298	0.576	-1.13298	0.459	0.799	NA	0	Pcsk6
Il1r2	0.198	-1.73995	0.604	-1.73995	0.559	0.834	NA	0	Il1r2
Ly6c1	0.161	-1.1316	0.678	-1.1316	0.835	0.991	NA	0	Ly6c1
Cd34	0.157	-0.834946	0.686	-0.834946	0.871	0.996	NA	0	Cd34
Timp2	0.149	-0.725262	0.702	-0.725262	0.976	0.991	NA	0	Timp2
Scara5	0.142	-0.994626	0.716	-0.994626	0.771	0.978	NA	0	Scara5
Dpp4	0.135	-1.57319	0.73	-1.57319	0.194	0.799	NA	0	Dpp4
