# Supplementary material for: ICAM-1 identifies preadipocytes and restricts white adipogenesis by adhering immune cells
Source: Cell Death Differ. 2025 Aug 15;33(2):298–313. doi: 10.1038/s41418-025-01551-2 (PMC12881632; doi:10.1038/s41418-025-01551-2)
Supplement: Supplementary file 9 — Table S3 [file 41418_2025_1551_MOESM9_ESM.xlsx]

## Sheet: All_To_C0_above1
Table S3. The interaction scores of significant ligand-receptor pairs between committed preadipocytes and stromal cells. Related to Fig. 4.
Ligands from different cells	Receptors on 0	0 to 0	1 to 0	6 to 0	Endo to 0	Mφ to 0	B to 0	T to 0
Adam12	Itgb1	2.3871	0.185902	0.169976	0.16626	0	0	0
Adam12	Sdc4	3.64621	0.283958	0.259633	0.253957	0	0	0
F10	F3	0	0.000677597	0	0.0957557	1.83769	0	0
Fgb	Itgb1	1.15397	0	0	0	0	0	0
Fgf7	Fgfr1	0.669846	0.82226	1.14073	0.0154864	0.00940165	0	0
Fgf7	Nrp1	0.875728	1.07499	1.49134	0.0202462	0.0122913	0	0
Fgg	Itga2b	1.71447	0	0	0	0	0	0
Fgg	Itga5	2.85515	0	0	0	0	0	0
Fgg	Itgb1	8.04767	0	0	0	0	0	0
Ifng	Ifngr1	0	0	0	0	0	0	9.41077
Ifng	Ifngr2	0	0	0	0	0	0	1.67681
Lama2	Itgb1	6.4787	6.05145	4.92614	0.0128348	0.0103948	0	0.000297436
Lama2	Rpsa	30.1729	28.1831	22.9423	0.0597749	0.0484111	0	0.00138523
Ltbp1	Itgb5	2.48201	3.71893	2.11604	0.397807	0.00231204	0	0.00149018
Mfap2	Notch1	0.9361	0.761227	1.19951	0.0303511	0.000137217	0	0.0002119
Ntf3	Ntrk2	1.20019	0.0370205	0.225757	0.489301	0	0	0
Osm	Il6st	6.05e-05	0.000342628	0.00138259	0.000958169	2.13682	0	0
Osm	Osmr	4.63e-05	0.000262238	0.0010582	0.000733358	1.63547	0	0
Pdgfb	Lrp1	0.0275517	0.00251656	0.00162315	9.02971	0.0630044	0	0.402303
Pdgfb	Pdgfra	0.0147305	0.00134547	0.000867813	4.82772	0.0336852	0	0.215091
Pdgfb	Pdgfrb	0.00614285	0.000561084	0.000361892	2.01324	0.0140473	0	0.0896963
Pf4	Fgfr2	0.000344566	7.31e-05	0	0.0169765	2.69943	0	0
Pf4	Ldlr	0.000282052	5.99e-05	0	0.0138965	2.20968	0	0
Pf4	Procr	0.000861147	0.000182758	0	0.0424281	6.74649	0	0
Pf4	Sdc2	0.0021768	0.000461974	0	0.107249	17.0537	0	0
Pf4	Thbd	0.000713292	0.000151379	0	0.0351434	5.58814	0	0
Ptgs2	Cav1	0.957599	9.6987	2.60608	0	3.41697	0	0
Sema3b	Nrp1	0.417111	3.55711	2.59713	0.0168974	0.000740289	0	0
Serpine1	Lrp1	2.94382	0.452762	1.59589	0.412097	0.135601	0	0.00329067
Thbs2	Cd47	10.2573	13.8655	5.20034	0.218016	0.00275664	0	0
Thbs2	Itgb1	6.10697	8.25522	3.09618	0.129802	0.00164125	0	0
Col1a2	Itga2	0.716489	0.621477	1.17276	0.00981013	0.00016214	8.18e-05	0.000284544
C3	C3ar1	0.509567	1.10796	0.729912	0.00244428	0.0244286	8.21e-05	0.000243644
Fbn1	Itgb3	0.877828	2.78918	0.957722	0.0475144	0.000137466	8.63e-05	0.000266306
Fbn1	Itgav	0.87993	2.79586	0.960015	0.0476281	0.000137795	8.65e-05	0.000266944
Col1a1	Ddr1	3.03416	2.80349	6.77001	0.0547376	0.00140952	9.26e-05	0.000614378
Ptn	Plxnb2	1.28283	0.013464	0.146371	0.0389499	0.000448813	0.000110235	0.000662068
Myoc	Fzd1	0.00257981	0.294398	1.90096	0.00131314	0.000729424	0.000117004	0.00124748
Ptn	Sdc1	1.38342	0.0145198	0.157849	0.0420041	0.000484006	0.000118879	0.000713984
Fn1	Itga8	0.318053	2.67869	0.967552	0.0572543	0.222679	0.00012862	0.000105437
Mmp9	Cd44	0.0406373	0.00248783	0.00800439	0.000637106	2.08736	0.000135479	0.436221
Col14a1	Cd44	0.292168	1.87858	0.817429	0.00204648	0.000515412	0.000136162	0.00108451
Vcan	Cd44	0.857726	1.09729	0.480837	0.0379315	0.394787	0.000139948	6.75e-05
Fn1	Itga9	0.383171	3.22712	1.16565	0.0689765	0.26827	0.000154953	0.000127024
Rarres2	Cmklr1	1.34139	0.959067	0.769047	0.0106166	0.000141844	0.00017944	0.000230095
Rarres2	Ccrl2	1.46919	1.05044	0.842316	0.0116281	0.000155358	0.000196536	0.000252016
Myoc	Fzd4	0.00469092	0.53531	3.45654	0.0023877	0.00132633	0.000212751	0.00226832
Fn1	Itgb3	0.575374	4.84589	1.75035	0.103576	0.402838	0.000232679	0.000190741
Fn1	Itgav	0.576752	4.85749	1.75454	0.103824	0.403802	0.000233237	0.000191198
Ltbp3	Itgb5	1.17269	1.0988	1.83684	0.0387251	0.146831	0.000234434	0.0195613
Vcam1	Itgb1	2.17737	0.29943	2.28094	1.23807	0.743567	0.000237875	0.00235726
Fn1	Plaur	0.748728	6.30589	2.27771	0.134782	0.524208	0.000302783	0.000248209
Bgn	Tlr2	1.0576	0.122389	1.24425	0.0526714	0.000791621	0.000331775	0.00111196
Gpc3	Igf1r	0.102472	0.4823	1.14971	0.000901777	0.000158119	0.000334321	0.000385316
Mfap5	Notch1	2.02355	6.31819	1.63908	0.00616934	0.000909304	0.000357885	0.00124264
Fbn1	Itga5	3.86029	12.2655	4.21162	0.208946	0.000604511	0.000379317	0.00117109
Tgfb2	Tgfbr2	0.252708	1.29017	0.317104	0.47353	0.000180037	0.000445047	0.000265295
Gas6	Mertk	0.104262	0.0626048	1.47724	0.161326	0.159022	0.000449655	0.000498616
Col3a1	Ddr1	9.04283	6.99335	10.1859	0.0793616	0.00166199	0.000477019	0.00108809
Vcan	Itgb1	2.99691	3.83394	1.68005	0.132533	1.37939	0.00048898	0.000235844
Col1a1	Itga11	17.0006	15.7081	37.9328	0.306699	0.00789762	0.000518875	0.0034424
Col4a1	Itgav	1.92374	0.22984	0.59583	1.02103	0.00110491	0.000576809	0.000518967
Col1a1	Cd44	19.4917	18.0098	43.491	0.351638	0.00905483	0.000594903	0.00394681
Fn1	Itga2b	1.51936	12.7963	4.62206	0.273507	1.06375	0.000614424	0.000503679
Vtn	Itga5	0.882061	0.335149	2.38816	0.0545202	0.000137669	0.000619921	8.06e-05
Il1rn	Il1r1	0.0174061	0.00143115	0.000209011	0.000148542	1.37863	0.000636705	0.00120727
F13a1	Itgb1	0.00538395	0.000766265	0	0.0220005	13.3996	0.000698971	0.000596913
Col1a1	Itga5	24.162	22.325	53.9116	0.435892	0.0112244	0.000737445	0.00489248
Lamc2	Itgb1	0.640673	2.42023	0.735323	0.04391	0	0.000804783	0
Mmp9	Lrp1	0.247399	0.0151458	0.0487305	0.00387868	12.7078	0.00082479	2.6557
Fn1	Cd44	2.04116	17.1909	6.20943	0.367439	1.42908	0.000825438	0.00067666
Thbs1	Sdc1	0.552507	0.0170051	0.110224	0.115143	1.05569	0.000941313	0.000224135
Penk	Ogfr	0.747562	0.809311	4.51699	0.29417	0.0090244	0.00101656	0.0999953
Fn1	Itga5	2.53023	21.31	7.69723	0.455479	1.77149	0.00102322	0.000838791
Agt	Agtr1	1.05702	0.0220976	3.98846	0.0718531	4.26e-05	0.001027	0.00167087
Cyr61	Itgb3	3.74935	4.40225	3.604	3.29108	0.00803571	0.00104467	0.000904513
Col18a1	Itga5	1.71319	0.204767	0.390586	0.394526	0.000832031	0.00104707	0.00108993
Cyr61	Itgav	3.75833	4.41279	3.61263	3.29896	0.00805495	0.00104717	0.000906679
Fbn1	Itgb1	10.8808	34.5723	11.8711	0.588947	0.00170391	0.00106916	0.0033009
Vcan	Egfr	7.14332	9.13844	4.00451	0.315901	3.28787	0.00116552	0.00056215
Adm	Ramp2	2.15214	3.46183	3.64562	1.00931	0.0250231	0.00121501	0.000344666
Cxcl10	Sdc4	6.29183	4.72353	4.0154	0.658843	3.02471	0.00123916	1.75816
Dcn	Met	3.17729	3.51333	5.95008	0.0365365	0.00212322	0.00125159	0.00229171
Il1rn	Il1r2	0.0353834	0.00290925	0.000424881	0.000301957	2.80249	0.0012943	0.00245415
Col1a2	Itgb3	12.1497	10.5386	19.8868	0.166353	0.00274945	0.00138749	0.00482509
S100a9	Tlr4	0.000337222	0.000295148	0.000172781	0.00078368	1.56515	0.00147627	0.00100431
S100a8	Tlr4	0.000483489	0.000488439	0.000459404	0.00122921	1.13676	0.00154249	0.00136343
Lpl	Sdc1	21.6055	2.42007	7.41719	5.66537	2.91306	0.00167368	0.000829259
Cxcl12	Itgb1	9.07141	2.28778	34.16	48.1126	0.207348	0.00173156	0.0173446
Lpl	Vldlr	22.9179	2.56708	7.86775	6.00952	3.09002	0.00177535	0.000879633
Col1a1	Ddr2	60.0491	55.4838	133.985	1.08331	0.0278958	0.00183275	0.0121592
Tfpi	Lrp1	1.13175	0.900703	1.33725	1.92735	0.235037	0.0018571	0.0725239
Plau	Lrp1	1.30734	3.2859	0.954321	0.162814	0.464639	0.00198631	0.000728166
Tgm2	Itgb3	0.297114	0.0490031	0.407142	1.61289	0.25052	0.00204182	0.000772316
Col1a1	Itgb1	68.1042	62.9265	151.958	1.22863	0.0316377	0.0020786	0.0137902
Adam15	Itgb3	0.23471	0.377526	0.264828	1.19143	0.294316	0.00265098	0.00015689
Adam15	Itgav	0.235272	0.37843	0.265462	1.19428	0.29502	0.00265733	0.000157266
Fn1	Sdc2	6.94076	58.4561	21.1145	1.24944	4.85944	0.00280682	0.00230091
Fn1	Itgb1	7.13184	60.0654	21.6958	1.28384	4.99323	0.00288409	0.00236426
Col18a1	Itgb1	4.82888	0.577168	1.10093	1.11203	0.00234521	0.00295133	0.00307214
Serpine2	Lrp1	7.30516	26.9369	16.5427	1.07494	0.00233237	0.0030279	0.0336187
Col1a1	Cd36	99.7476	92.1642	222.563	1.79949	0.0463376	0.00304439	0.0201976
Hbegf	Cd9	0.943571	1.55498	1.06169	4.18416	0.618876	0.00311331	0.164292
Lamb1	Itgb1	6.72747	4.74165	1.0755	1.57079	0.00860421	0.00333424	0
Thbs1	Itgb1	1.95704	0.0602342	0.390427	0.407848	3.73938	0.00333424	0.000793912
Prss23	Tmem222	3.52447	6.93135	1.4125	0.691683	0.00249065	0.00348203	0.00151221
Col1a2	Itga2b	32.083	27.8286	52.514	0.439279	0.00726033	0.00366388	0.0127414
Ccl5	Sdc1	0.00417585	0.000168513	0.000139889	0.000667087	0.911732	0.00370061	7.80601
Ctgf	Lrp1	0.117721	0.028154	1.12894	0.530391	0.00376252	0.00375892	0.00540552
Hbegf	Egfr	1.15942	1.91069	1.30456	5.1413	0.760446	0.0038255	0.201875
Hspg2	Itgb1	6.32812	2.08572	2.16858	3.87266	0	0.00421838	0.00381118
Sema3c	Nrp1	0.469089	5.26049	1.24867	0.00929092	0.0202717	0.00426583	0.00178635
Cd14	Itgb1	0.233289	0.163317	0.228979	0.185943	22.3247	0.00435989	0.0166703
Mmp2	Sdc2	48.557	51.1501	47.3812	0.550528	0.0118862	0.00448918	0.000287567
Cyr61	Itga5	16.4879	19.3591	15.8487	14.4727	0.0353373	0.00459399	0.00397763
Il1b	Il1rap	2.17e-05	0.00038002	2.49e-05	0.000112591	1.7822	0.00469181	0.0341735
Thbs1	Cd36	2.86635	0.0882209	0.571832	0.597348	5.47682	0.00488344	0.00116279
Col1a2	Cd44	43.1014	37.3859	70.5491	0.590143	0.00975377	0.00492218	0.0171172
Il6	Il6st	1.52263	2.44931	4.1861	0.215695	0.0182998	0.00531328	0.00415375
Spp1	Itgav	0.0590711	0.000632479	0.246804	0.000377142	1.24496	0.00537196	0.0767235
Thbs1	Cd47	3.28705	0.101169	0.655761	0.685022	6.28066	0.00560019	0.00133345
Thbs1	Lrp1	3.40995	0.104952	0.68028	0.710635	6.51549	0.00580958	0.00138331
Pros1	Axl	3.55138	2.59466	4.0821	3.26312	1.05294	0.00698413	0.0320094
Col4a1	Itgb1	23.7881	2.8421	7.36775	12.6256	0.0136628	0.00713255	0.0064173
Il1b	Adrb2	3.52e-05	0.000615245	4.04e-05	0.000182283	2.88535	0.00759595	0.0553262
Nid1	Itgb3	1.69991	2.85165	1.11722	0.352377	0.00331961	0.00809827	0.00219506
Nid1	Itgav	1.70398	2.85848	1.1199	0.35322	0.00332755	0.00811766	0.00220031
Cyr61	Itgb5	29.7948	34.9832	28.6397	26.1531	0.063857	0.00830165	0.00718785
Nid1	Ptprf	1.91383	3.21051	1.25782	0.39672	0.00373735	0.00911737	0.00247129
Col3a1	Ddr2	178.967	138.405	201.588	1.57064	0.0328924	0.00944069	0.0215345
C3	Lrp1	63.2867	137.606	90.6528	0.303572	3.03396	0.0102021	0.0302599
Lpl	Lrp1	133.344	14.9362	45.7773	34.9654	17.9788	0.0103296	0.00511801
Efemp1	Egfr	64.2957	128.462	32.3595	1.42879	0.0185159	0.0105102	0.00697919
Timp2	Itgb1	31.7732	72.7589	55.09	1.2797	9.03717	0.0112778	1.09039
Adam15	Itga5	1.03214	1.66018	1.16459	5.23937	1.29426	0.0116578	0.000689932
Gas6	Axl	2.97816	1.78826	42.1964	4.60815	4.54236	0.0128441	0.0142426
App	Cd74	0.609683	0.590769	0.822136	1.23545	0.525284	0.0134657	0.0548875
Plat	Lrp1	9.17811	24.5516	8.10293	2.34424	0.0563402	0.0136677	0.0729233
Fbln1	Itgb1	5.07383	7.54616	29.2523	0.156133	0.0107282	0.0137785	0.0333213
Cdh1	Egfr	1.32129	0.00269629	0.000376129	0.00293721	0.0478366	0.0140694	0.0736308
Timp1	Cd63	13.1585	11.1692	23.3443	0.34634	1.11666	0.0146489	0.0620565
Bst1	Cav1	0.00957802	0.000156	0	0.305368	4.0268	0.0167283	0.000578478
Sema7a	Itgb1	0.0005623	0	0	1.86976	0.00382416	0.0175901	0.000471648
Spp1	Cd44	0.209056	0.00223838	0.873456	0.00133473	4.406	0.0190117	0.271529
App	Gpc1	0.89607	0.868271	1.20832	1.81578	0.772026	0.0197909	0.0806698
Ccl5	Sdc4	0.0225933	0.000911735	0.000756865	0.00360925	4.93289	0.020022	42.2341
Igfbp4	Fzd8	0.574533	2.41251	1.71584	0.102648	0.171483	0.0202267	0.255112
Serping1	Lrp1	121.284	244.018	293.945	2.26187	0.14824	0.0213147	0.0885043
Spp1	Itga5	0.259147	0.00277471	1.08274	0.00165453	5.46169	0.023567	0.336589
Col1a2	Cd36	220.569	191.32	361.032	3.02002	0.0499144	0.025189	0.0875962
Tgm2	Itgb1	3.68277	0.6074	5.04658	19.9919	3.10523	0.0253086	0.00957296
Gpc3	Cd81	9.68633	45.5901	108.678	0.0852417	0.0149464	0.0316021	0.0364225
Mfge8	Pdgfrb	3.07029	2.50594	1.999	4.12394	0.608516	0.0319085	0.514628
Adam15	Itgb1	2.90926	4.67948	3.28258	14.768	3.64808	0.0328593	0.00194468
Ltf	Lrp1	0.00910969	0.0136065	0.00976923	0.0179532	13.0167	0.0360633	0.0149381
Tgm2	Sdc4	5.62531	0.927782	7.70849	30.537	4.74314	0.038658	0.0146224
Tnf	Tnfrsf1a	0.112026	0.0189386	0.0184999	0.369899	2.47572	0.0493037	0.516396
Il1b	Il1r1	0.000278362	0.00487004	0.000319649	0.00144288	22.8393	0.0601265	0.437941
C1qb	Lrp1	0.414286	0.0214409	0.0385745	0.332686	131.912	0.0619641	0.0377229
Spp1	Itgb1	0.730446	0.00782094	3.05187	0.00466356	15.3946	0.0664271	0.948726
App	Ncstn	3.92418	3.80244	5.29162	7.9519	3.38095	0.0866708	0.353279
Igfbp4	Lrp6	3.07631	12.9177	9.18739	0.549626	0.918196	0.108303	1.36599
Pltp	Abca1	0.946759	0.292442	1.43195	2.75169	7.49519	0.112809	0.00160587
Il1b	Il1r2	0.000565856	0.00989987	0.000649785	0.00293311	46.428	0.122226	0.89025
Lamb2	Rpsa	15.1528	37.6979	41.821	13.9023	0.268789	0.150453	0.109966
Adam9	Itgb1	0.746557	0.824064	0.988408	0.29807	1.06586	0.152836	0.0212468
Lrpap1	Vldlr	1.2852	1.25251	1.9941	1.18766	0.709557	0.200035	0.355854
Dcn	Egfr	607.26	671.486	1137.21	6.98305	0.405801	0.239211	0.438004
Anxa1	Egfr	81.9011	129.038	56.8647	3.0275	35.5949	0.294561	11.1959
Apoe	Sorl1	0.893166	0.0227304	1.11814	1.46494	11.1102	0.301006	0.0157177
App	Lrp1	13.7937	13.3658	18.6003	27.9514	11.8842	0.304653	1.2418
Apoe	Scarb1	0.959783	0.0244257	1.20154	1.5742	11.9389	0.323456	0.0168901
App	Cav1	15.8238	15.3329	21.3379	32.0652	13.6333	0.349491	1.42456
Apoe	Lrp5	1.37078	0.0348852	1.71605	2.2483	17.0513	0.461965	0.0241226
Adam17	Itgb1	0.72813	0.962287	0.612863	0.667337	1.52695	0.599412	0.309761
Lgals3bp	Itgb1	14.967	12.8535	7.32101	8.30191	7.98933	0.649785	4.19711
Calr	Itgav	1.38307	1.34088	1.3549	0.813728	0.934663	0.828451	0.74925
Psen1	Ncstn	1.02046	1.04962	0.82455	0.635428	1.03117	0.871309	1.00507
Gnai2	Ednra	0.407816	0.534293	0.413619	1.5145	1.31545	0.919881	0.880193
Apoe	Ldlr	2.76352	0.0703294	3.45961	4.53263	34.3759	0.931332	0.0486318
Arf1	Insr	0.858092	0.775246	0.820944	0.933755	0.915645	1.00679	0.687415
Gnai2	Igf1r	0.492707	0.645512	0.499718	1.82976	1.58927	1.11136	1.06341
Lrpap1	Lrp1	7.47771	7.28753	11.6024	6.91021	4.12844	1.16387	2.07048
Vim	Cd44	16.1363	12.0227	12.4229	6.0807	11.9269	1.51508	3.17985
Adam10	Axl	1.56062	1.04455	0.688215	2.45085	1.71168	1.59377	1.65119
Ltb	Ltbr	0.000953959	0.00999625	0.000139285	0.000100057	0.111103	1.85968	1.16552
Gpi	Amfr	1.2011	1.15347	0.819729	1.64463	2.50808	1.90882	1.69578
Calr	Itga2b	3.64347	3.53233	3.56925	2.14364	2.46222	2.18242	1.97378
Apoe	Vldlr	6.56289	0.16702	8.21598	10.7642	81.6369	2.21176	0.115492
Icam1	Egfr	24.3719	1.30837	11.234	16.1821	11.2539	2.49559	9.95403
Ltb	Tnfrsf1a	0.00346076	0.0362642	0.000505295	0.000362987	0.403058	6.74653	4.22824
Apoe	Lrp1	38.1851	0.971782	47.8034	62.63	474.991	12.8688	0.671974
Calr	Lrp1	29.7992	28.8901	29.1922	17.5323	20.138	17.8496	16.1431
B2m	Hfe	17.4212	12.432	8.46356	29.2877	31.2118	21.1099	32.002
Psap	Lrp1	94.8943	57.319	63.6721	64.5177	152.887	21.4322	16.3222
Hsp90aa1	Egfr	37.1145	40.0259	28.604	28.2232	30.0814	30.8964	39.5669
Gnai2	Cav1	14.575	19.0951	14.7824	54.1268	47.0128	32.8757	31.4573
Gnai2	Egfr	17.3803	22.7704	17.6276	64.5448	56.0615	39.2034	37.512
