# Supplementary material for: ICAM-1 identifies preadipocytes and restricts white adipogenesis by adhering immune cells
Source: Cell Death Differ. 2025 Aug 15;33(2):298–313. doi: 10.1038/s41418-025-01551-2 (PMC12881632; doi:10.1038/s41418-025-01551-2)
Supplement: Supplementary file 10 — Table S4 [file 41418_2025_1551_MOESM10_ESM.xlsx]

## Sheet: Sheet1
Table S4. Characteristics of adipose tissue donors. Related to Fig. 6.
ID	SEX	AGE	BMI
z01	F	43	30
z02	F	36	34.9
z03	F	36	21.1
z04	F	68	31.5
z05	F	81	16.8
z06	F	43	16.1
z07	F	29	18.6
z08	F	69	23.6
z09	F	26	21
z10	F	18	24.5
z11	F	26	16.2
z12	F	29	18
z13	F	21	27.9
z14	F	24	21.3
z15	F	29	15.2
z16	F	21	27.9
z17	F	58	21.2
z18	F	23	23.5
z19	F	28	18
z20	F	25	20.2
z21	F	22	22.6
z22	F	28	21.3
z23	F	33	21.3
z24	F	26	19.8
z25	M	68	22.4
z26	M	32	30.5
z27	F	52	31.6

## Sheet: Sheet2
	BMI
	15.2249
	16.1059
	16.2331
	16.8475
	18.026
	18.5901
	19.487
	19.8347
	20.2812
	20.9566
	21.0962
	21.2306
	21.2585
	21.3382
	21.3382
	22.4059
	22.5827
	23.5304
	23.6244
	24.4646
	27.8852
	27.8852
	29.9688
	30.478
	31.5334
	31.5963
	34.9277
